# Supplementary material for: Protective Effect of Mesenchymal Stem Cell Active Factor Combined with Alhagi maurorum Extract on Ulcerative Colitis and the Underlying Mechanism
Source: Int J Mol Sci. 2024 Mar 25;25(7):3653. doi: 10.3390/ijms25073653 (PMC11011388; doi:10.3390/ijms25073653)
Supplement: Supplementary file 1 [file ijms-25-03653-s001.zip]

Archive with 2 entries (2 files):
- ijms-2850990-supplementary S1.pdf
- ijms-2850990-supplementary S2.pdf
